# Supplementary material for: Upregulation of Cell Surface Glycoproteins in Correlation with KSHV LANA in the Kaposi Sarcoma Tumor Microenvironment
Source: Cancers (Basel). 2023 Apr 6;15(7):2171. doi: 10.3390/cancers15072171 (PMC10093722; doi:10.3390/cancers15072171)
Supplement: Supplementary file 1 [file cancers-15-02171-s001.zip]

Archive with 1 entries (1 files):
- cancers-2213874-supplementary.pdf
